# Supplementary material for: Detection of SARS-CoV-2 infection clusters: The useful combination of spatiotemporal clustering and genomic analyses
Source: Front Public Health. 2022 Dec 1;10:1016169. doi: 10.3389/fpubh.2022.1016169 (PMC9771593; doi:10.3389/fpubh.2022.1016169)
Supplement: Supplementary file 2 [file Data_Sheet_2.xlsx]

## Sheet: 시트 1 - anonymized_dataset
ID	ENA_sample_accession	GISAID_accession	sampling_date	region	country	division	location	pango_lineage	sequencing_date	spatiotempral_cluster	region_name	genomic_group
1280	ERS6957168	EPI_ISL_2367353	2020-03-08	Europe	Switzerland	Vaud	Lausanne	B.1	2021-01-01	#02	Lausanne	Group01
1287	ERS6957367	EPI_ISL_2367356	2020-03-07	Europe	Switzerland	Vaud	Lausanne	B.1	2021-01-01	#01	Lausanne	Group01
1289	ERS6957172	EPI_ISL_2367358	2020-03-11	Europe	Switzerland	Vaud	Lausanne	B.1.93	2021-01-01	#06	Lausanne	Group13
1290	ERS6957368	EPI_ISL_2367359	2020-03-09	Europe	Switzerland	Vaud	Lausanne	B.1	2021-01-01	#02	Lausanne	Group01
1291	ERS6957173	EPI_ISL_2367360	2020-03-07	Europe	Switzerland	Vaud	Lausanne	B.1	2021-01-01	#01	Lausanne	NA
1292	ERS6957369	EPI_ISL_2367361	2020-03-07	Europe	Switzerland	Vaud	Lausanne	B.1	2021-01-01	#01	Lausanne	Group01
1293	ERS6957370	EPI_ISL_2367362	2020-03-07	Europe	Switzerland	Vaud	Lausanne	B.1	2021-01-01	#01	Lausanne	Group01
1294	ERS6957371	EPI_ISL_2367363	2020-03-09	Europe	Switzerland	Vaud	Lausanne	B.1	2021-01-01	#02	Lausanne	Group01
1296	ERS6957373	EPI_ISL_2367365	2020-03-10	Europe	Switzerland	Vaud	Lausanne	B.1	2021-01-01	#04	Lausanne	Group01
1298	ERS6957175	EPI_ISL_2367367	2020-03-14	Europe	Switzerland	Vaud	Lausanne	B.1.1	2021-01-01	#02	Lausanne	NA
1302	ERS6957177	EPI_ISL_2367370	2020-03-09	Europe	Switzerland	Vaud	Lausanne	B.1	2021-01-01	#03	Genolier	NA
1303	ERS6957178	EPI_ISL_2367371	2020-03-10	Europe	Switzerland	Vaud	Lausanne	B.1.1.10	2021-01-01	#01	Lausanne	NA
1304	ERS6957179	EPI_ISL_2367372	2020-03-09	Europe	Switzerland	Vaud	Lausanne	B.1	2021-01-01	#03	Genolier	NA
1307	ERS6957182	EPI_ISL_2367375	2020-03-10	Europe	Switzerland	Vaud	Lausanne	B.1	2021-01-01	#01	Lausanne	NA
1308	ERS6957183	EPI_ISL_2367376	2020-03-10	Europe	Switzerland	Vaud	Lausanne	B.1	2021-01-01	#06	Lausanne	NA
1310	ERS6957185	EPI_ISL_2367378	2020-03-11	Europe	Switzerland	Vaud	Lausanne	B.1	2021-01-01	#05	Servion	Group18
1311	ERS6957186	EPI_ISL_2367379	2020-03-13	Europe	Switzerland	Vaud	Lausanne	B	2021-01-01	#06	Lausanne	Group19
1313	ERS6957188	EPI_ISL_2367381	2020-03-10	Europe	Switzerland	Vaud	Lausanne	B.1	2021-01-01	#01	Lausanne	NA
1334	ERS6957191	EPI_ISL_2367384	2020-03-18	Europe	Switzerland	Vaud	Lausanne	B.1.93	2021-01-11	#04	Lausanne	Group20
1337	ERS6957193	EPI_ISL_2367386	2020-03-11	Europe	Switzerland	Vaud	Lausanne	B.1	2021-01-11	#07	Vallée de Joux	Group01
1339	ERS6957195	EPI_ISL_2367388	2020-03-13	Europe	Switzerland	Vaud	Lausanne	B.1.1	2021-01-11	#09	Lausanne	Group06
1346	ERS6957201	EPI_ISL_2367395	2020-03-15	Europe	Switzerland	Vaud	Lausanne	B.1	2021-01-11	#05	Servion	NA
1348	ERS6957203	EPI_ISL_2367397	2020-03-16	Europe	Switzerland	Vaud	Lausanne	B.1	2021-01-11	#08	Lausanne	NA
1349	ERS6957204	EPI_ISL_2367398	2020-03-14	Europe	Switzerland	Vaud	Lausanne	B.1.1	2021-01-11	#11	Nyon	Group10
1351	ERS6957205	EPI_ISL_2367400	2020-03-15	Europe	Switzerland	Vaud	Lausanne	A.2	2021-01-11	#12	Morges	NA
1352	ERS6957206	EPI_ISL_2367401	2020-03-11	Europe	Switzerland	Vaud	Lausanne	B.1	2021-01-11	#07	Vallée de Joux	Group02
1353	ERS6957207	EPI_ISL_2367402	2020-03-12	Europe	Switzerland	Vaud	Lausanne	B.1	2021-01-11	#07	Vallée de Joux	Group01
1360	ERS6957209	EPI_ISL_2367407	2020-03-12	Europe	Switzerland	Vaud	Lausanne	B.1	2021-01-11	#09	Lausanne	Group08
1362	ERS6957211	EPI_ISL_2367409	2020-03-14	Europe	Switzerland	Vaud	Lausanne	B.1	2021-01-11	#12	Morges	Group16
1363	ERS6957212	EPI_ISL_2367410	2020-03-14	Europe	Switzerland	Vaud	Lausanne	B.1.1	2021-01-11	#12	Morges	NA
1364	ERS6957380	EPI_ISL_2367411	2020-03-14	Europe	Switzerland	Vaud	Lausanne	B.1.93	2021-01-11	#04	Lausanne	Group20
1365	ERS6957381	EPI_ISL_2367412	2020-03-13	Europe	Switzerland	Vaud	Lausanne	B.1	2021-01-11	#05	Servion	Group18
1366	ERS6957213	EPI_ISL_2367413	2020-03-13	Europe	Switzerland	Vaud	Lausanne	B.1.128	2021-01-11	#11	Nyon	NA
1367	ERS6957214	EPI_ISL_2367414	2020-03-14	Europe	Switzerland	Vaud	Lausanne	C.11	2021-01-11	#11	Nyon	NA
1369	ERS6957215	EPI_ISL_2367416	2020-03-13	Europe	Switzerland	Vaud	Lausanne	B.1	2021-01-11	#08	Lausanne	Group01
1371	ERS6957217	EPI_ISL_2367418	2020-03-13	Europe	Switzerland	Vaud	Lausanne	B.1.128	2021-01-11	#09	Lausanne	NA
1372	ERS6957218	EPI_ISL_2367419	2020-03-12	Europe	Switzerland	Vaud	Lausanne	B.1.93	2021-01-11	#04	Lausanne	Group13
1373	ERS6957219	EPI_ISL_2367420	2020-03-09	Europe	Switzerland	Vaud	Lausanne	B.1	2021-01-11	#02	Lausanne	Group01
1745	ERS6957383	EPI_ISL_2367426	2020-03-14	Europe	Switzerland	Vaud	Lausanne	B.1	2021-02-15	#10	Lausanne	Group01
1747	ERS6957224	EPI_ISL_2367428	2020-03-17	Europe	Switzerland	Vaud	Lausanne	B.1	2021-02-15	#14	Cossonay	NA
1748	ERS6957225	EPI_ISL_2367429	2020-03-21	Europe	Switzerland	Vaud	Lausanne	B.1.128	2021-02-15	#16	Lausanne	Group09
1749	ERS6957226	EPI_ISL_2367430	2020-03-16	Europe	Switzerland	Vaud	Lausanne	B.1	2021-02-15	#14	Cossonay	Group01
1750	ERS6957227	EPI_ISL_2367431	2020-03-16	Europe	Switzerland	Vaud	Lausanne	B.1	2021-02-15	#14	Cossonay	Group07
1753	ERS6957230	EPI_ISL_2367434	2020-03-18	Europe	Switzerland	Vaud	Lausanne	B.1	2021-02-15	#13	Lausanne	Group04
1754	ERS6957231	EPI_ISL_2367435	2020-03-15	Europe	Switzerland	Vaud	Lausanne	B.1.128	2021-02-15	#13	Lausanne	NA
1755	ERS6957232	EPI_ISL_2367436	2020-03-15	Europe	Switzerland	Vaud	Lausanne	B.1	2021-02-15	#13	Lausanne	NA
1756	ERS6957233	EPI_ISL_2367437	2020-03-23	Europe	Switzerland	Vaud	Lausanne	B.1	2021-02-15	#17	Yverdon les Bains	NA
1757	ERS6957234	EPI_ISL_2367438	2020-03-16	Europe	Switzerland	Vaud	Lausanne	B.1.93	2021-02-15	#15	Oron	Group05
1758	ERS6957235	EPI_ISL_2367439	2020-03-19	Europe	Switzerland	Vaud	Lausanne	B.1	2021-02-15	#15	Oron	NA
1761	ERS6957238	EPI_ISL_2367442	2020-03-14	Europe	Switzerland	Vaud	Lausanne	B.1	2021-02-15	#07	Vallée de Joux	Group17
1762	ERS6957239	EPI_ISL_2367443	2020-03-14	Europe	Switzerland	Vaud	Lausanne	B.1	2021-02-15	#07	Vallée de Joux	Group02
1763	ERS6957240	EPI_ISL_2367444	2020-03-24	Europe	Switzerland	Vaud	Lausanne	B.1	2021-02-15	#17	Yverdon les Bains	Group01
1767	ERS6957242	EPI_ISL_2367447	2020-03-14	Europe	Switzerland	Vaud	Lausanne	B.1	2021-02-15	#07	Vallée de Joux	NA
1768	ERS6957385	EPI_ISL_2367448	2020-03-13	Europe	Switzerland	Vaud	Lausanne	B.1	2021-02-15	#07	Vallée de Joux	Group02
1770	ERS6957243	EPI_ISL_2367449	2020-03-16	Europe	Switzerland	Vaud	Lausanne	B.1.128	2021-02-15	#13	Lausanne	Group03
1771	ERS6957244	EPI_ISL_2367450	2020-03-18	Europe	Switzerland	Vaud	Lausanne	B.1.1	2021-02-15	#15	Oron	NA
1774	ERS6957247	EPI_ISL_2367453	2020-03-13	Europe	Switzerland	Vaud	Lausanne	B.1.128	2021-02-15	#08	Lausanne	Group03
1775	ERS6957248	EPI_ISL_2367454	2020-03-13	Europe	Switzerland	Vaud	Lausanne	B.1.128	2021-02-15	#08	Lausanne	Group03
1776	ERS6957249	EPI_ISL_2367455	2020-03-13	Europe	Switzerland	Vaud	Lausanne	B.1	2021-02-15	#11	Nyon	NA
1777	ERS6957250	EPI_ISL_2367456	2020-03-17	Europe	Switzerland	Vaud	Lausanne	B.1.128	2021-02-15	#16	Lausanne	Group09
1778	ERS6957251	EPI_ISL_2367457	2020-03-14	Europe	Switzerland	Vaud	Lausanne	B.1	2021-02-15	#10	Lausanne	NA
1780	ERS6957252	EPI_ISL_2367458	2020-03-13	Europe	Switzerland	Vaud	Lausanne	B.1	2021-02-15	#10	Lausanne	NA
1781	ERS6957253	EPI_ISL_2367459	2020-03-12	Europe	Switzerland	Vaud	Lausanne	B.1	2021-02-15	#08	Lausanne	Group01
1782	ERS6957254	EPI_ISL_2367460	2020-03-11	Europe	Switzerland	Vaud	Lausanne	B.1	2021-02-15	#04	Lausanne	NA
1783	ERS6957255	EPI_ISL_2367461	2020-03-12	Europe	Switzerland	Vaud	Lausanne	B.1.93	2021-02-15	#08	Lausanne	NA
1784	ERS6957386	EPI_ISL_2367462	2020-03-12	Europe	Switzerland	Vaud	Lausanne	B.1	2021-02-15	#04	Lausanne	Group01
1786	ERS6957257	EPI_ISL_2367464	2020-03-24	Europe	Switzerland	Vaud	Lausanne	B.1	2021-02-15	#17	Yverdon les Bains	NA
1821	ERS6957258	EPI_ISL_2367465	2020-03-17	Europe	Switzerland	Vaud	Lausanne	B.1	2021-02-15	#13	Lausanne	Group16
1822	ERS6957259	EPI_ISL_2367466	2020-03-20	Europe	Switzerland	Vaud	Lausanne	B.1.128	2021-02-15	#16	Lausanne	Group03
2234	ERS13421365	EPI_ISL_14816224	2020-03-18	Europe	Switzerland	Vaud	Lausanne	B.1	2021-03-08	#04	Lausanne	Group14
2236	ERS13421187	EPI_ISL_14816100	2020-03-16	Europe	Switzerland	Vaud	Lausanne	B.1	2021-03-08	#04	Lausanne	Group14
2237	ERS13421137	EPI_ISL_14816216	2020-03-17	Europe	Switzerland	Vaud	Lausanne	B.1	2021-03-17	#07	Vallée de Joux	Group15
2239	ERS13421323	EPI_ISL_14816310	2020-03-16	Europe	Switzerland	Vaud	Lausanne	B.1	2021-03-17	#07	Vallée de Joux	Group08
2241	ERS13421212	EPI_ISL_14816174	2020-03-16	Europe	Switzerland	Vaud	Lausanne	B.1	2021-03-17	#07	Vallée de Joux	NA
2243	ERS13421156	EPI_ISL_14816164	2020-03-16	Europe	Switzerland	Vaud	Lausanne	B.1	2021-03-17	#04	Lausanne	Group01
2245	ERS13421334	EPI_ISL_14816284	2020-03-14	Europe	Switzerland	Vaud	Lausanne	B.1	2021-03-17	#07	Vallée de Joux	NA
2252	ERS13421274	EPI_ISL_14816441	2020-03-15	Europe	Switzerland	Vaud	Lausanne	B.1.93	2021-03-17	#04	Lausanne	Group05
2253	ERS13421184	EPI_ISL_14816259	2020-03-15	Europe	Switzerland	Vaud	Lausanne	B.1	2021-03-17	#04	Lausanne	NA
2255	ERS13421120	EPI_ISL_14816168	2020-03-14	Europe	Switzerland	Vaud	Lausanne	B.1	2021-03-17	#04	Lausanne	Group01
3147	ERS13421355	EPI_ISL_14816193	2020-03-12	Europe	Switzerland	Vaud	Lausanne	B.1	2021-05-03	#06	Lausanne	NA
3242	ERS13421199	EPI_ISL_14816163	2020-03-11	Europe	Switzerland	Vaud	Lausanne	B.1	2021-05-03	#02	Lausanne	Group02
3243	ERS13421298	EPI_ISL_14816106	2020-03-11	Europe	Switzerland	Vaud	Lausanne	B.1	2021-05-03	#02	Lausanne	Group01
3455	ERS13421373	EPI_ISL_14816090	2020-03-13	Europe	Switzerland	Vaud	Lausanne	B.1	2021-05-17	#02	Lausanne	Group07
3456	ERS13421270	EPI_ISL_14816232	2020-03-13	Europe	Switzerland	Vaud	Lausanne	B.1	2021-05-17	#02	Lausanne	Group01
3457	ERS13421138	EPI_ISL_14816311	2020-03-12	Europe	Switzerland	Vaud	Lausanne	B.1	2021-05-17	#07	Vallée de Joux	Group02
3458	ERS13421162	EPI_ISL_14816086	2020-03-13	Europe	Switzerland	Vaud	Lausanne	B	2021-05-17	#06	Lausanne	Group19
3459	ERS13421349	EPI_ISL_14816102	2020-03-14	Europe	Switzerland	Vaud	Lausanne	B.1.93	2021-05-17	#08	Lausanne	Group05
3460	ERS13421359	EPI_ISL_14816447	2020-03-14	Europe	Switzerland	Vaud	Lausanne	B.1	2021-05-17	#07	Vallée de Joux	NA
3737	ERS13421330	EPI_ISL_14816169	2020-03-23	Europe	Switzerland	Vaud	Lausanne	B.6	2021-05-31	#10	Lausanne	NA
3738	ERS13421350	EPI_ISL_14816260	2020-03-21	Europe	Switzerland	Vaud	Lausanne	B.1	2021-05-31	#10	Lausanne	NA
3739	ERS13421269	EPI_ISL_14816278	2020-03-20	Europe	Switzerland	Vaud	Lausanne	B.1	2021-05-31	#07	Vallée de Joux	Group02
3740	ERS13421261	EPI_ISL_14816146	2020-03-18	Europe	Switzerland	Vaud	Lausanne	B.1	2021-05-31	#07	Vallée de Joux	Group08
3741	ERS13421158	EPI_ISL_14816205	2020-03-19	Europe	Switzerland	Vaud	Lausanne	B.1	2021-05-31	#12	Morges	NA
3742	ERS13421179	EPI_ISL_14816144	2020-03-18	Europe	Switzerland	Vaud	Lausanne	B.1	2021-05-31	#07	Vallée de Joux	Group17
3743	ERS13421276	EPI_ISL_14816183	2020-03-23	Europe	Switzerland	Vaud	Lausanne	B.1.1	2021-05-31	#08	Lausanne	NA
3745	ERS13421159	EPI_ISL_14816171	2020-03-15	Europe	Switzerland	Vaud	Lausanne	B.1.147	2021-05-31	#06	Lausanne	NA
3746	ERS13421282	EPI_ISL_14816315	2020-03-14	Europe	Switzerland	Vaud	Lausanne	B.1	2021-05-31	#07	Vallée de Joux	NA
3747	ERS13421329	EPI_ISL_14816151	2020-03-23	Europe	Switzerland	Vaud	Lausanne	B.1	2021-05-31	#17	Yverdon les Bains	Group01
3748	ERS13421320	EPI_ISL_14816249	2020-03-23	Europe	Switzerland	Vaud	Lausanne	B.1	2021-05-31	#07	Vallée de Joux	NA
3749	ERS13421191	EPI_ISL_14816439	2020-03-21	Europe	Switzerland	Vaud	Lausanne	B.1.128	2021-05-31	#16	Lausanne	NA
3750	ERS13421304	EPI_ISL_14816238	2020-03-20	Europe	Switzerland	Vaud	Lausanne	B.1	2021-05-31	#07	Vallée de Joux	Group02
3751	ERS13421235	EPI_ISL_14816273	2020-03-20	Europe	Switzerland	Vaud	Lausanne	B.1.128	2021-05-31	#08	Lausanne	NA
3753	ERS13421202	EPI_ISL_14816153	2020-03-17	Europe	Switzerland	Vaud	Lausanne	B.1	2021-05-31	#07	Vallée de Joux	Group15
3754	ERS13421222	EPI_ISL_14816127	2020-03-15	Europe	Switzerland	Vaud	Lausanne	B.1	2021-05-31	#11	Nyon	Group01
3755	ERS13421128	EPI_ISL_14816191	2020-03-13	Europe	Switzerland	Vaud	Lausanne	B.1	2021-05-31	#02	Lausanne	NA
3756	ERS13421265	EPI_ISL_14816225	2020-03-24	Europe	Switzerland	Vaud	Lausanne	B.1	2021-05-31	#08	Lausanne	Group04
3757	ERS13421251	EPI_ISL_14816302	2020-03-23	Europe	Switzerland	Vaud	Lausanne	B.1.1	2021-05-31	#08	Lausanne	NA
3758	ERS13421271	EPI_ISL_14816201	2020-03-21	Europe	Switzerland	Vaud	Lausanne	B.1.128	2021-05-31	#16	Lausanne	Group09
3759	ERS13421255	EPI_ISL_14816209	2020-03-20	Europe	Switzerland	Vaud	Lausanne	B.1	2021-05-31	#07	Vallée de Joux	Group02
3889	ERS13421203	EPI_ISL_14816207	2020-03-17	Europe	Switzerland	Vaud	Lausanne	B.1	2021-06-07	#07	Vallée de Joux	NA
3904	ERS13421315	EPI_ISL_14816226	2020-03-16	Europe	Switzerland	Vaud	Lausanne	B.39	2021-06-07	#06	Lausanne	NA
3905	ERS13421273	EPI_ISL_14816243	2020-03-17	Europe	Switzerland	Vaud	Lausanne	B.1.147	2021-06-07	#12	Morges	NA
3906	ERS13421284	EPI_ISL_14816246	2020-03-24	Europe	Switzerland	Vaud	Lausanne	B.1.128	2021-06-07	#10	Lausanne	NA
3907	ERS13421219	EPI_ISL_14816129	2020-03-15	Europe	Switzerland	Vaud	Lausanne	B.1	2021-06-07	#10	Lausanne	NA
3908	ERS13421286	EPI_ISL_14816288	2020-03-21	Europe	Switzerland	Vaud	Lausanne	B.1.93	2021-06-07	#08	Lausanne	Group05
3909	ERS13421303	EPI_ISL_14816148	2020-03-23	Europe	Switzerland	Vaud	Lausanne	B	2021-06-07	#11	Nyon	NA
3910	ERS13421367	EPI_ISL_14816115	2020-03-19	Europe	Switzerland	Vaud	Lausanne	B.1	2021-06-07	#11	Nyon	NA
3911	ERS13421210	EPI_ISL_14816198	2020-03-20	Europe	Switzerland	Vaud	Lausanne	B.1	2021-06-07	#08	Lausanne	Group01
3912	ERS13421288	EPI_ISL_14816204	2020-03-20	Europe	Switzerland	Vaud	Lausanne	B.1.128	2021-06-07	#07	Vallée de Joux	NA
3913	ERS13421160	EPI_ISL_14816442	2020-03-17	Europe	Switzerland	Vaud	Lausanne	B.1	2021-06-07	#10	Lausanne	Group01
3914	ERS13421216	EPI_ISL_14816190	2020-03-18	Europe	Switzerland	Vaud	Lausanne	B.1.93	2021-06-07	#12	Morges	NA
3915	ERS13421331	EPI_ISL_14816257	2020-03-14	Europe	Switzerland	Vaud	Lausanne	B.1	2021-06-07	#10	Lausanne	Group01
3916	ERS13421224	EPI_ISL_14816138	2020-03-17	Europe	Switzerland	Vaud	Lausanne	B.1	2021-06-07	#10	Lausanne	NA
3917	ERS13421145	EPI_ISL_14816247	2020-03-24	Europe	Switzerland	Vaud	Lausanne	B.1	2021-06-07	#06	Lausanne	Group01
3918	ERS13421204	EPI_ISL_14816271	2020-03-25	Europe	Switzerland	Vaud	Lausanne	B.1	2021-06-07	#11	Nyon	Group01
3919	ERS13421201	EPI_ISL_14816176	2020-03-19	Europe	Switzerland	Vaud	Lausanne	B.1.1	2021-06-07	#10	Lausanne	Group06
3920	ERS13421335	EPI_ISL_14816119	2020-03-15	Europe	Switzerland	Vaud	Lausanne	B.1	2021-06-07	#11	Nyon	Group01
3921	ERS13421267	EPI_ISL_14816254	2020-03-17	Europe	Switzerland	Vaud	Lausanne	B.1	2021-06-07	#06	Lausanne	Group01
3922	ERS13421248	EPI_ISL_14816287	2020-03-17	Europe	Switzerland	Vaud	Lausanne	B.1.1	2021-06-07	#11	Nyon	Group10
3923	ERS13421189	EPI_ISL_14816334	2020-03-18	Europe	Switzerland	Vaud	Lausanne	B.1	2021-06-07	#10	Lausanne	Group01
3924	ERS13421346	EPI_ISL_14816234	2020-03-23	Europe	Switzerland	Vaud	Lausanne	B.1	2021-06-07	#08	Lausanne	Group01
3925	ERS13421127	EPI_ISL_14816131	2020-03-19	Europe	Switzerland	Vaud	Lausanne	B.1	2021-06-07	#06	Lausanne	Group01
3926	ERS13421163	EPI_ISL_14816282	2020-03-20	Europe	Switzerland	Vaud	Lausanne	B.1.1	2021-06-07	#10	Lausanne	Group06
3927	ERS13421292	EPI_ISL_14816248	2020-03-18	Europe	Switzerland	Vaud	Lausanne	B.1.1	2021-06-07	#05	Servion	Group11
3928	ERS13421272	EPI_ISL_14816245	2020-03-22	Europe	Switzerland	Vaud	Lausanne	B.1	2021-06-07	#10	Lausanne	NA
3929	ERS13421226	EPI_ISL_14816313	2020-03-23	Europe	Switzerland	Vaud	Lausanne	B.1.128	2021-06-07	#08	Lausanne	Group03
3930	ERS13421348	EPI_ISL_14816217	2020-03-24	Europe	Switzerland	Vaud	Lausanne	B.1.1.1	2021-06-07	#11	Nyon	Group12
3931	ERS13421186	EPI_ISL_14816233	2020-03-15	Europe	Switzerland	Vaud	Lausanne	B.1	2021-06-07	#07	Vallée de Joux	Group02
3932	ERS13421289	EPI_ISL_14816275	2020-03-24	Europe	Switzerland	Vaud	Lausanne	B.1	2021-06-07	#11	Nyon	Group01
3933	ERS13421374	EPI_ISL_14816117	2020-03-18	Europe	Switzerland	Vaud	Lausanne	B.1	2021-06-07	#07	Vallée de Joux	NA
3934	ERS13421363	EPI_ISL_14816179	2020-03-17	Europe	Switzerland	Vaud	Lausanne	B.1.128	2021-06-07	#12	Morges	Group03
3935	ERS13421369	EPI_ISL_14816305	2020-03-17	Europe	Switzerland	Vaud	Lausanne	B.1	2021-06-07	#07	Vallée de Joux	NA
3936	ERS13421263	EPI_ISL_14816200	2020-03-16	Europe	Switzerland	Vaud	Lausanne	B.1	2021-06-07	#11	Nyon	Group04
3937	ERS13421266	EPI_ISL_14816147	2020-03-23	Europe	Switzerland	Vaud	Lausanne	B.1	2021-06-07	#08	Lausanne	Group04
3938	ERS13421332	EPI_ISL_14816214	2020-03-16	Europe	Switzerland	Vaud	Lausanne	B.1	2021-06-07	#07	Vallée de Joux	Group02
3939	ERS13421297	EPI_ISL_14816265	2020-03-18	Europe	Switzerland	Vaud	Lausanne	B.1.1	2021-06-07	#08	Lausanne	NA
3940	ERS13421256	EPI_ISL_14816258	2020-03-15	Europe	Switzerland	Vaud	Lausanne	B.1.93	2021-06-07	#08	Lausanne	Group05
3941	ERS13427858	EPI_ISL_14847256	2019-04-14	Europe	Switzerland	Vaud	Lausanne	B.1	2021-06-07	#06	Lausanne	NA
3943	ERS13421149	EPI_ISL_14816089	2020-03-19	Europe	Switzerland	Vaud	Lausanne	B.1.93	2021-06-07	#08	Lausanne	NA
3944	ERS13421328	EPI_ISL_14816290	2020-03-19	Europe	Switzerland	Vaud	Lausanne	B.1.1	2021-06-07	#12	Morges	NA
3945	ERS13421121	EPI_ISL_14816165	2020-03-21	Europe	Switzerland	Vaud	Lausanne	B.1.128	2021-06-07	#12	Morges	NA
3946	ERS13421366	EPI_ISL_14816105	2020-03-20	Europe	Switzerland	Vaud	Lausanne	B.1	2021-06-07	#07	Vallée de Joux	NA
3947	ERS13421262	EPI_ISL_14816213	2020-03-23	Europe	Switzerland	Vaud	Lausanne	B.1	2021-06-07	#08	Lausanne	Group01
3948	ERS13421197	EPI_ISL_14816241	2020-03-21	Europe	Switzerland	Vaud	Lausanne	B.1	2021-06-07	#10	Lausanne	NA
3949	ERS13421295	EPI_ISL_14816306	2020-03-16	Europe	Switzerland	Vaud	Lausanne	B.1	2021-06-07	#10	Lausanne	NA
3990	ERS13439922	EPI_ISL_14871243	2020-03-09	Europe	Switzerland	Vaud	Lausanne	B.1	2021-06-14	#03	Genolier	Group01
3991	ERS13421275	EPI_ISL_14816172	2020-03-17	Europe	Switzerland	Vaud	Lausanne	B.1	2021-06-14	#07	Vallée de Joux	Group02
3993	ERS13421123	EPI_ISL_14816103	2020-03-17	Europe	Switzerland	Vaud	Lausanne	B.1	2021-06-14	#07	Vallée de Joux	NA
3994	ERS13421185	EPI_ISL_14816221	2020-03-18	Europe	Switzerland	Vaud	Lausanne	B.1	2021-06-14	#07	Vallée de Joux	Group02
3995	ERS13421247	EPI_ISL_14816242	2020-03-18	Europe	Switzerland	Vaud	Lausanne	B.1	2021-06-14	#06	Lausanne	Group01
3996	ERS13421122	EPI_ISL_14816261	2020-03-20	Europe	Switzerland	Vaud	Lausanne	B.1	2021-06-14	#08	Lausanne	NA
3997	ERS13421372	EPI_ISL_14816295	2020-03-18	Europe	Switzerland	Vaud	Lausanne	B.1	2021-06-14	#06	Lausanne	Group07
3998	ERS13421252	EPI_ISL_14816160	2020-03-18	Europe	Switzerland	Vaud	Lausanne	B.59	2021-06-14	#12	Morges	NA
3999	ERS13421198	EPI_ISL_14816443	2020-03-19	Europe	Switzerland	Vaud	Lausanne	B.1.1	2021-06-14	#05	Servion	Group11
4000	ERS13421234	EPI_ISL_14816145	2020-03-20	Europe	Switzerland	Vaud	Lausanne	B.1	2021-06-14	#12	Morges	NA
4001	ERS13421211	EPI_ISL_14816110	2020-03-22	Europe	Switzerland	Vaud	Lausanne	B.1	2021-06-14	#11	Nyon	Group04
4002	ERS13421370	EPI_ISL_14816088	2020-03-23	Europe	Switzerland	Vaud	Lausanne	B.1	2021-06-14	#12	Morges	Group01
4003	ERS13421193	EPI_ISL_14816250	2020-03-27	Europe	Switzerland	Vaud	Lausanne	B.1.1.1	2021-06-14	#11	Nyon	Group12
4004	ERS13421244	EPI_ISL_14816112	2020-03-15	Europe	Switzerland	Vaud	Lausanne	B.1.1	2021-06-14	#10	Lausanne	NA
4035	ERS13421190	EPI_ISL_14816202	2020-03-21	Europe	Switzerland	Vaud	Lausanne	B.1.1	2021-06-21	#10	Lausanne	Group06
4036	ERS13421182	EPI_ISL_14816438	2020-03-23	Europe	Switzerland	Vaud	Lausanne	B.1	2021-06-21	#11	Nyon	Group07
4037	ERS13421376	EPI_ISL_14816181	2020-03-22	Europe	Switzerland	Vaud	Lausanne	B.1	2021-06-21	#10	Lausanne	NA
